# Supplementary material for: Predictors of long-term mortality after intertrochanteric fractures surgery: a 3-year retrospective study
Source: BMC Musculoskelet Disord. 2022 May 19;23:472. doi: 10.1186/s12891-022-05442-2 (PMC9118842; doi:10.1186/s12891-022-05442-2)
Supplement: Supplementary file 1 — Additional file 1: [file 12891_2022_5442_MOESM1_ESM.xls]

## Sheet: Sheet1
序号	性别	年龄	1年死亡率	2年死亡率	3年死亡率	白蛋白	总淋巴	血红蛋白	入院至手术	高血压	糖尿病	冠心病	心律失常	血栓	脑梗	合并内科疾病是否大于2	白蛋白是否大于等于35	血红蛋白是否大于等于120	年龄是否大于等于80	是否营养不良
1	2	81	0	0	0	36.7	2080	85	2	0	1	0	0	0	0	0	1	0	1	0
2	1	73	0	0	0	33.5	1340	121	2	1	1	0	1	1	1	1	0	1	0	1
3	2	79	0	0	0	29.1	1490	85	2	1	0	0	0	0	0	0	0	0	0	1
4	2	85	0	0	0	40.2	1280	80	2	0	0	1	0	0	1	0	1	0	1	0
5	1	79	0	0	0	36.1	510	113	2	0	0	0	0	0	0	0	1	0	0	0
6	1	79	0	0	0	29.2	1010	79	1	0	0	0	0	0	0	0	0	0	0	1
7	2	79	0	1	1	23.8	1450	79	2	0	0	0	0	1	0	0	0	0	0	1
8	1	78	0	0	0	31.1	2490	95	1	1	0	0	1	0	0	0	0	0	0	0
9	2	77	0	0	0	37	2130	126	1	0	0	0	0	0	0	0	1	1	0	0
10	2	77	0	0	0	42	940	115	2	1	0	1	0	0	0	0	1	0	0	0
11	2	83	0	0	0	39.4	1380	121	2	0	0	0	1	0	0	0	1	1	1	0
12	1	73	0	0	0	41.8	430	121	1	1	0	1	0	0	0	0	1	1	0	0
13	2	83	0	0	0	35.1	1280	65	1	1	1	1	0	0	0	1	1	0	1	0
14	1	68	0	0	0	42.5	550	145	2	0	0	0	1	0	0	0	1	1	0	0
15	2	75	0	0	0	38.6	930	115	2	0	0	1	1	0	0	0	1	0	0	0
16	2	83	0	0	0	38.7	970	95	2	0	0	1	1	0	0	0	1	0	1	0
17	2	84	0	0	0	37.2	1050	121	1	0	0	1	1	0	0	0	1	1	1	0
18	2	87	1	1	1	34.1	780	76	2	1	1	1	0	1	1	1	0	0	1	1
19	1	70	0	0	0	40.2	660	83	2	1	0	1	0	0	1	1	1	0	0	0
20	1	68	0	0	0	35.6	910	108	2	0	1	0	0	1	0	0	1	0	0	0
21	2	72	0	0	0	36.2	1680	110	1	1	1	0	0	0	0	0	1	0	0	0
22	2	79	0	0	1	36.3	1490	98	2	0	1	0	0	0	0	0	1	0	0	0
23	2	85	0	0	0	33.7	1310	78	2	1	0	1	0	1	0	1	0	0	1	1
24	2	82	0	0	0	38.4	930	119	1	1	0	1	0	0	1	1	1	0	1	0
25	1	81	0	0	0	39.3	770	106	2	0	0	1	0	1	0	0	1	0	1	0
26	2	77	0	0	0	38.5	1730	124	1	0	1	1	0	0	0	0	1	1	0	0
27	2	94	1	1	1	37.4	1530	101	1	1	1	1	0	1	1	1	1	0	1	0
28	2	84	0	0	0	40.6	1120	108	1	0	0	1	0	1	0	0	1	0	1	0
29	1	83	0	0	0	36	1470	104	1	0	0	0	1	0	0	0	1	0	1	0
30	2	77	0	0	1	29.8	960	90	1	0	0	1	0	1	0	0	0	0	0	1
31	2	87	0	0	1	38	710	104	2	0	0	1	0	1	0	0	1	0	1	0
32	2	85	0	0	0	40.1	490	115	2	1	0	1	1	0	1	1	1	0	1	0
33	2	85	1	1	1	32.5	870	107	2	1	0	1	0	0	1	1	0	0	1	1
34	1	70	0	0	0	32.4	810	101	1	1	1	0	0	1	1	1	0	0	0	1
35	2	86	0	1	1	33.5	750	96	2	0	0	0	0	1	0	0	0	0	1	1
36	1	79	0	0	0	40.1	1370	92	2	0	0	0	0	1	0	0	1	0	0	0
37	2	90	1	1	1	36.8	1610	119	2	0	0	1	1	1	0	1	1	0	1	0
38	2	86	1	1	1	41.5	1010	99	2	0	0	1	0	1	1	1	1	0	1	0
39	2	76	0	0	0	38.7	1450	121	2	0	0	1	0	1	0	0	1	1	0	0
40	1	69	0	0	0	39.7	1600	125	1	0	0	0	0	0	0	0	1	1	0	0
41	1	66	0	0	0	42.3	660	94	2	1	1	1	1	1	0	1	1	0	0	0
42	1	88	0	0	0	42.2	1540	138	2	0	0	0	1	1	0	0	1	1	1	0
43	2	88	0	0	0	38.5	610	108	1	1	0	0	0	1	1	1	1	0	1	0
44	2	96	1	1	1	35.6	1080	105	2	1	0	1	0	0	1	1	1	0	1	0
45	1	88	1	1	1	29.8	690	101	2	0	0	1	1	1	0	1	0	0	1	1
46	2	79	1	1	1	32.4	600	112	2	0	0	0	0	1	0	0	0	0	0	1
47	2	78	0	0	0	38.1	990	103	2	0	0	1	0	0	0	0	1	0	0	0
48	1	71	0	0	0	32.4	630	81	2	0	0	0	0	1	0	0	0	0	0	1
49	1	79	0	0	0	39.3	1240	140	2	0	0	0	0	0	0	0	1	1	0	0
50	1	95	1	1	1	30.2	400	95	2	0	0	0	0	0	0	0	0	0	1	1
51	2	88	0	0	0	37.6	1150	125	2	1	0	0	0	0	1	0	1	1	1	0
52	1	79	0	0	1	36.5	1280	112	2	0	0	0	1	0	0	0	0	0	0	0
53	2	84	0	0	0	37.5	560	76	1	1	1	1	0	0	0	1	1	0	1	0
54	1	77	0	0	0	34.1	700	104	2	0	0	0	0	0	1	0	0	0	0	1
55	1	68	0	0	0	36.7	1280	136	1	0	0	0	0	1	1	0	1	1	0	0
56	2	65	0	0	0	38.6	1250	120	1	0	0	1	0	0	1	0	1	1	0	0
57	2	87	0	0	1	39.6	1540	73	1	1	0	1	1	0	0	1	1	0	1	0
58	1	86	1	1	1	32.3	1000	96	2	1	0	1	0	1	0	1	0	0	1	1
59	2	84	0	0	0	34	1560	66	2	0	0	0	0	1	0	0	1	0	1	0
60	1	87	0	0	0	33.4	960	102	2	1	0	1	1	1	0	1	0	0	1	1
61	1	76	0	0	0	39.6	1320	124	2	0	1	0	0	1	0	0	1	1	0	0
62	2	79	0	0	0	37	1230	99	2	1	0	0	0	1	0	0	1	0	0	0
63	1	72	0	0	0	45.2	1360	109	1	0	0	0	0	1	0	0	1	0	0	0
64	2	90	1	1	1	41.5	750	109	2	0	0	1	1	1	0	1	1	0	1	0
65	1	67	0	1	1	35.2	980	100	2	0	0	0	1	1	0	0	0	0	0	0
66	2	85	0	0	1	31.2	900	89	1	1	0	0	0	1	1	1	0	0	1	1
67	2	85	0	0	0	42.5	1680	95	1	0	0	0	0	1	1	0	1	0	1	0
68	2	72	0	0	0	39.2	750	113	2	0	0	0	0	1	0	0	1	0	0	0
69	2	87	0	0	0	36.6	1460	113	1	0	0	0	1	1	1	1	1	0	1	0
70	1	87	0	1	1	35.9	1740	87	2	0	0	0	0	0	0	0	0	0	1	0
71	1	72	0	0	0	39.1	1150	109	1	0	0	0	0	1	0	0	1	0	0	0
72	2	79	1	1	1	36.2	1190	100	2	1	0	1	0	1	0	1	0	0	0	0
73	1	79	0	0	0	34	920	145	2	1	0	1	1	0	0	1	0	1	0	1
74	1	92	0	1	1	35.6	1270	99	2	1	0	0	0	1	0	0	1	0	1	0
75	2	87	0	0	0	37	620	103	2	0	0	0	0	1	1	0	1	0	1	0
76	2	84	0	0	0	34.2	450	105	2	0	0	1	1	1	0	1	0	0	1	1
77	2	67	0	0	0	39.3	1930	120	2	1	0	0	0	0	1	0	1	1	0	0
78	1	75	0	0	0	37.6	1380	123	1	1	0	0	1	1	0	1	1	1	0	0
79	2	86	0	1	1	37.1	830	99	2	0	0	0	1	0	0	0	1	0	1	0
80	2	81	0	0	0	39.5	1100	114	2	0	0	1	1	0	0	0	1	0	1	0
81	1	85	0	0	1	32.4	920	124	2	1	0	1	1	1	1	1	0	1	1	1
82	2	85	0	1	1	36.6	800	100	2	1	0	1	0	1	0	1	1	0	1	0
83	2	78	0	0	0	43	1790	124	2	1	0	1	1	1	1	1	1	1	0	0
84	1	76	0	1	1	37.7	970	131	1	1	0	0	0	0	0	0	1	1	0	0
85	2	68	0	0	0	34.6	2840	106	1	1	0	1	1	1	0	1	1	0	0	0
86	1	76	0	0	0	30.1	2460	98	2	1	0	1	1	1	0	1	0	0	0	0
87	2	69	0	0	0	39	1290	109	2	1	0	1	0	0	0	0	1	0	0	0
88	2	89	0	0	0	37.4	1950	77	2	0	0	1	0	0	0	0	1	0	1	0
89	1	78	0	0	0	37.1	1690	113	2	0	0	1	0	1	0	0	1	0	0	0
90	1	85	1	1	1	39.1	600	146	2	1	0	1	0	1	0	1	1	1	1	0
91	2	84	0	0	0	40.5	420	115	2	1	1	0	0	0	1	1	1	0	1	0
92	2	69	0	0	0	41.9	1580	106	2	1	0	0	0	1	0	0	1	0	0	0
93	2	83	0	0	0	40.6	1040	108	2	1	0	0	0	1	0	0	1	0	1	0
94	1	81	0	0	0	35.6	670	107	2	0	0	0	0	1	1	0	1	0	1	0
95	2	78	0	0	0	32.6	1130	93	1	0	0	0	1	1	0	0	0	0	0	1
96	2	82	0	0	0	35.7	970	81	2	0	0	0	0	1	1	0	1	0	1	0
97	2	79	0	0	0	40.6	580	104	2	0	0	0	1	0	1	0	1	0	0	0
98	2	85	0	0	1	37	1380	101	2	0	0	1	0	0	0	0	1	0	1	0
99	2	81	0	0	0	39.4	1590	115	2	0	0	1	0	0	0	0	1	0	1	0
100	1	70	0	0	0	36.5	810	136	1	0	0	0	0	0	0	0	1	1	0	0
101	1	85	0	0	0	37.4	1180	102	2	1	0	1	1	0	0	1	1	0	1	0
102	2	65	0	0	0	48.9	2320	124	2	1	0	0	0	0	1	0	1	1	0	0
103	2	78	0	0	0	30	1050	88	2	1	1	0	0	0	0	0	0	0	0	1
104	2	77	0	0	0	40.3	1980	106	1	1	1	1	0	1	0	1	1	0	0	0
105	2	87	0	0	0	34.2	2180	134	1	0	0	0	1	0	0	0	1	1	1	0
106	2	79	0	0	0	30.6	1450	83	2	0	0	0	1	0	0	0	0	0	0	1
107	2	80	0	0	0	36.3	750	97	2	0	0	0	0	1	0	0	1	0	1	0
108	2	81	0	0	0	36.4	1400	113	2	1	1	1	0	0	0	1	1	0	1	0
109	2	82	0	0	0	39.4	950	97	2	0	0	1	1	1	0	1	1	0	1	0
110	2	89	0	1	1	33.5	420	85	2	0	1	0	0	0	0	0	0	0	1	1
111	2	84	0	0	0	36.4	790	102	2	0	0	1	1	0	0	0	1	0	1	0
112	2	84	0	1	1	29.8	1460	89	1	0	0	1	1	1	1	1	0	0	1	1
113	2	79	0	1	1	37.9	620	78	2	0	0	0	0	0	0	0	1	0	0	0
114	2	72	0	0	0	37.2	2120	122	2	0	0	1	0	1	0	0	1	1	0	0
115	2	81	0	0	0	33.2	970	90	2	0	0	1	1	1	0	1	0	0	1	1
116	1	73	0	0	0	33.3	1470	113	2	0	0	1	1	1	0	1	0	0	0	1
117	1	76	0	0	0	41.2	1630	139	2	0	0	1	1	1	0	1	1	1	0	0
118	2	73	0	0	0	38.3	1640	103	2	1	0	0	0	1	1	1	1	0	0	0
119	1	84	0	0	0	36.3	920	126	2	0	0	1	0	0	0	0	1	1	1	0
120	2	74	0	0	0	36.1	1060	106	2	0	0	1	1	0	0	0	1	0	0	0
121	2	93	0	0	1	36.5	710	88	2	0	0	0	0	1	0	0	1	0	1	0
122	2	85	0	0	0	34.3	1130	114	1	1	0	0	0	0	0	0	0	0	1	1
123	2	82	0	0	0	35.7	1230	91	2	1	0	0	0	1	0	0	1	0	1	0
124	2	71	0	0	0	38.4	1040	107	2	0	0	1	1	0	0	0	1	0	0	0
125	2	82	0	0	0	33	1050	87	2	0	0	1	0	0	1	0	0	0	1	1
126	2	86	0	0	0	34.9	1090	68	2	1	1	1	0	1	0	1	0	0	1	1
127	1	78	0	0	0	34.7	2440	112	2	0	0	0	0	0	0	0	1	0	0	0
128	1	94	0	0	0	45.1	1440	133	2	1	1	1	0	0	0	1	1	1	1	0
129	2	77	0	0	0	42.3	660	111	2	1	0	1	0	0	0	0	1	0	0	0
130	1	83	0	0	0	32.7	550	108	2	0	0	1	0	1	1	1	0	0	1	1
131	2	70	0	0	0	40.9	650	100	2	0	0	0	0	0	0	0	1	0	0	0
132	1	88	0	0	0	35.8	720	90	2	1	0	0	0	1	0	0	1	0	1	0
133	2	71	0	0	0	37.3	1380	104	1	1	1	1	1	0	0	1	1	0	0	0
134	1	79	0	0	0	34.8	1100	120	2	0	1	0	1	0	0	0	0	1	0	1
135	2	88	0	0	0	37.1	840	105	1	1	1	0	0	0	0	0	1	0	1	0
136	2	83	0	0	0	34.9	1390	86	2	1	0	0	1	1	1	1	0	0	1	1
137	1	76	0	0	0	40.3	3340	112	2	0	0	0	0	0	0	0	1	0	0	0
138	2	81	0	0	0	33.9	1030	87	1	0	0	1	1	0	1	1	0	0	1	1
139	2	79	0	0	1	32.7	540	120	1	0	0	1	0	0	0	0	0	1	0	1
140	2	83	0	0	0	43.4	960	127	1	0	0	1	0	0	0	0	1	1	1	0
141	2	70	0	0	0	42.2	710	110	2	1	1	1	0	1	0	1	1	0	0	0
142	1	85	0	0	0	40	1110	134	1	0	0	0	0	0	0	0	1	1	1	0
143	2	79	0	0	1	34.8	860	91	1	0	0	0	0	0	0	0	0	0	0	1
144	2	89	1	1	1	36.7	1430	89	1	0	0	1	0	1	1	1	0	0	1	0
145	2	79	0	0	0	39	760	109	2	1	0	0	0	0	1	0	1	0	0	0
146	2	66	0	0	0	42.9	1690	118	2	1	0	0	1	1	1	1	1	0	0	0
147	1	85	0	0	0	30.1	1470	110	2	0	0	1	1	0	0	0	0	0	1	1
148	2	78	0	0	0	32.4	2440	84	2	1	1	0	0	1	0	1	0	0	0	0
149	2	69	0	0	0	25.9	970	105	2	0	0	0	0	1	0	0	0	0	0	1
150	2	79	0	0	0	37.5	1140	105	2	1	1	1	0	0	1	1	1	0	0	0
151	1	73	0	0	1	34.1	980	88	1	0	0	1	1	0	1	1	0	0	0	1
152	1	73	0	0	0	32.7	1200	120	2	1	0	0	0	1	1	1	0	1	0	1
153	2	85	1	1	1	32.5	1190	109	1	1	0	1	0	1	1	1	0	0	1	1
154	1	74	0	0	0	33.2	920	110	1	0	1	0	0	0	0	0	0	0	0	1
155	1	79	0	0	0	42.9	1010	120	2	0	0	0	0	0	0	0	1	1	0	0
156	2	87	0	0	0	35.1	290	75	2	0	0	0	0	0	0	0	1	0	1	0
